# Supplementary material for: Constraining functional coactivation with a cluster-based structural connectivity network
Source: Netw Neurosci. 2022 Oct 1;6(4):1032–65. doi: 10.1162/netn_a_00242 (PMC11117093; doi:10.1162/netn_a_00242)
Supplement: Supplementary file 1 [file netn-6-4-1032-s001.zip]

Archive with 4 entries (4 files):
- [Structural_Clusters].csv
- __MACOSX/._[Structural_Clusters].csv
- [Structural_Network].html
- __MACOSX/._[Structural_Network].html
