# Supplementary material for: Constraining functional coactivation with a cluster-based structural connectivity network
Source: Netw Neurosci. 2022 Oct 1;6(4):1032–65. doi: 10.1162/netn_a_00242 (PMC11117093; doi:10.1162/netn_a_00242)
Supplement: Supplementary file 1 [file netn-6-4-1032-s001.zip › [Structural_Clusters].csv]

ParcelID	Clusters	Hem	Surface area (mm2)	Centroid (MNI) x	Centroid (MNI) y	Centroid (MNI) z	Community
1	1	L	1411.6436	-11.2	-52.4	36.5	Default
93	1	L	214.9129	-10.9	-73.4	42.9	CinguloParietal
173	1	R	138.0361	7.6	-27	28.4	CinguloParietal
200	1	R	368.354	21.9	21	46.2	Default
2	2	L	377.2543	-18.8	-48.7	65	SMhand
22	2	L	508.2096	-9.4	-0.1	42.9	CinguloOperc
31	2	L	344.0583	-15.6	-33.1	66.1	SMhand
32	2	L	116.2446	-10.9	-29.3	69.5	SMhand
34	2	L	267.7211	-8	-8.7	62.9	CinguloOperc
35	2	L	240.9275	-10.8	-41.1	64.9	SMhand
37	2	L	150.3635	-5.4	-15.9	48.8	SMhand
38	2	L	517.1534	-35.8	-29.7	54.5	SMhand
174	2	R	514.0554	13.8	-54.1	10.9	RetrosplenialTemporal
184	2	R	375.3193	7.7	44.1	5.5	Default
191	2	R	479.451	4.8	-27.1	64.8	SMhand
201	2	R	358.5175	38.1	-22.4	60.3	SMhand
202	2	R	140.6772	19.7	-25	65.2	SMhand
205	2	R	193.0225	29.2	-13.5	64.2	SMhand
214	2	R	221.7426	28	-34.8	63.1	SMhand
216	2	R	550.1501	37.3	-25.9	50.9	SMhand
218	2	R	134.1968	47.8	-15.1	49.3	SMmouth
3	3	L	437.1466	-51.8	-7.8	38.5	SMmouth
40	3	L	97.7425	-42.1	-4.5	47.3	CinguloOperc
41	3	L	345.6601	-27.3	-6.8	46.3	DorsalAttn
47	3	L	320.2733	-23.4	-13.8	64.2	SMhand
48	3	L	124.8237	-17.2	-8.6	67.9	SMhand
52	3	L	181.2718	-42.9	-45	43	DorsalAttn
53	3	L	854.7689	-51.5	-11.9	29.7	SMmouth
54	3	L	93.9784	-54.1	-21.3	40.8	SMhand
55	3	L	189.2331	-51.7	-30.9	39.9	DorsalAttn
56	3	L	319.1362	-35.2	-35.3	42	SMhand
57	3	L	205.5869	-27.5	-37.2	61.4	SMhand
58	3	L	228.0456	-47.2	-31.4	54.8	SMhand
59	3	L	107.6144	-46.1	-17.8	52.7	SMmouth
60	3	L	51.2597	-44.8	-54	14.6	VentralAttn
61	3	L	72.0454	-51.6	-55.9	11.4	VentralAttn
4	4	L	368.6362	-11.7	26.7	57	Default
24	4	L	281.9111	-5.5	29.3	44	FrontoParietal
42	4	L	95.2355	-27.3	1.9	52.9	DorsalAttn
43	4	L	113.9601	-19.8	6.4	55.7	DorsalAttn
44	4	L	518.7352	-19.5	30.1	45.5	Default
45	4	L	387.8621	-36.8	-22.8	61.9	SMhand
49	4	L	136.5671	-21.3	-0.2	62.7	DorsalAttn
50	4	L	176.8134	-28.6	-44.7	61.7	SMhand
51	4	L	317.0145	-31.1	-48.9	47.1	DorsalAttn
108	4	L	86.8292	-43	19.4	33.5	FrontoParietal
109	4	L	275.3985	-40.2	23.6	23.3	FrontoParietal
114	4	L	85.7529	-27.5	53.6	0	Default
116	4	L	539.1494	-5.9	54.8	-11.3	Default
167	4	R	154.2867	47.9	-42.5	41.5	FrontoParietal
168	4	R	156.6639	38.1	45.9	7.7	FrontoParietal
169	4	R	102.0263	22.3	-46.5	-9.9	Visual
5	5	L	870.9255	-18.4	-85.5	21.6	Visual
6	5	L	1083.6667	-47.2	-58	30.8	Default
89	5	L	118.0988	-12.7	-64.9	31.8	CinguloParietal
90	5	L	186.6595	-13.7	-77.4	26.6	Visual
91	5	L	259.2567	-9.9	-56.9	59.8	DorsalAttn
92	5	L	81.3067	-7.1	-63.7	54.9	DorsalAttn
94	5	L	485.8351	-39.3	-73.9	38.3	Default
95	5	L	112.4037	-30	-74.1	36.1	DorsalAttn
96	5	L	194.9111	-34.1	-61	42.4	FrontoParietal
97	5	L	618.9258	-31.3	-84.2	9	Visual
98	5	L	199.9098	-34.2	-86.6	-0.5	Visual
172	5	R	252.9815	32.5	13.6	-30.5	None
7	6	L	91.3224	-38.1	48.8	10.5	FrontoParietal
25	6	L	200.8502	-5.6	42.2	35.1	Default
26	6	L	121.3918	-1.7	-17.7	39.1	Default
46	6	L	110.8519	-20.5	-24.9	64.5	SMhand
76	6	L	405.8736	-37.7	2.9	11.7	CinguloOperc
77	6	L	177.8053	-37.2	-14	19.4	Auditory
110	6	L	179.3036	-37.6	38.4	17.2	DorsalAttn
111	6	L	190.3067	-51.8	-0.6	5	CinguloOperc
112	6	L	375.4921	-48.6	7.5	11.1	CinguloOperc
156	6	L	139.2005	-29.3	16.8	50.7	Default
157	6	L	351.7286	-41.7	16.1	47.5	Default
158	6	L	113.2882	-38.7	4.8	48.4	VentralAttn
160	6	L	387.7637	-54.4	-1.4	-0.7	Auditory
161	6	L	94.8631	-59	-18	-3	VentralAttn
162	6	R	1286.0436	12.3	-51.6	34.5	Default
164	6	R	303.2644	49.6	-7.4	36.1	SMmouth
165	6	R	445.2963	11.9	21.9	59.9	Default
166	6	R	593.5447	22	-84.6	23.7	Visual
8	7	L	486.7238	-16.8	-60.1	-5.4	Visual
14	7	L	246.5023	-8.8	-49.8	4.2	RetrosplenialTemporal
15	7	L	1660.1678	-11.3	-83.2	3.9	Visual
16	7	L	88.7269	-22	-58.1	1.5	Visual
17	7	L	44.2265	-9.6	-58	3	Visual
18	7	L	128.3953	-29	-35.9	-8.3	None
19	7	L	60.4231	-18.5	-39.2	-1.1	None
20	7	L	141.8696	-16.7	-46	-3.7	Visual
21	7	L	551.0859	-16.6	-36.1	42.7	CinguloOperc
141	7	L	540.5193	-22.6	-81.7	-11.7	Visual
142	7	L	221.3314	-20.5	-12.6	-23.7	None
143	7	L	155.9617	-22.5	-37.1	-15	RetrosplenialTemporal
145	7	L	177.8342	-15.9	48.6	37.2	Default
146	7	L	272.8985	-19.5	56.3	27.5	Default
147	7	L	55.3071	-26.6	46.8	20.9	CinguloOperc
149	7	L	106.1582	-28.6	50.9	10.1	FrontoParietal
153	7	L	162.4348	-28.8	38.3	28.2	CinguloOperc
154	7	L	104.9614	-26.2	26.6	38.8	Default
155	7	L	150.8689	-35.7	33.1	32	DorsalAttn
10	8	L	179.8312	-32	-29.3	15.6	Auditory
11	8	L	124.8179	-29.3	5.3	-27.4	None
64	8	L	69.8136	-46.3	-41.4	25.9	Auditory
65	8	L	57.6828	-35.8	-33.5	19.9	Auditory
66	8	L	318.1656	-52.7	-20.6	5.4	Auditory
67	8	L	133.6981	-59.6	-38.5	16.5	Auditory
68	8	L	184.7656	-58.7	-29.9	11.1	Auditory
69	8	L	87.5338	-40.6	-38.3	14.5	Auditory
70	8	L	77.923	-33.7	-21.8	9.9	Auditory
71	8	L	258.3157	-38.7	-16	-5.3	CinguloOperc
72	8	L	314.4165	-39.1	-1.6	-12.2	CinguloOperc
73	8	L	435.4788	-33.6	17.2	-31.5	None
74	8	L	213.1817	-43.6	36.3	8.5	DorsalAttn
78	8	L	388.3207	-40.3	50.4	-4.8	FrontoParietal
79	8	L	139.1158	-47.2	39	-9.1	VentralAttn
103	8	L	219.1806	-55.1	-32.3	23	CinguloOperc
104	8	L	235.3478	-50.6	-22.4	19.2	Auditory
105	8	L	316.5642	-58.8	-23.9	31	CinguloOperc
106	8	L	493.9182	-45.2	2.7	32.4	DorsalAttn
107	8	L	75.7565	-34.7	5.6	34	DorsalAttn
113	8	L	79.561	-41.6	8.7	22.2	DorsalAttn
137	8	L	482.8474	-5.4	-88	18.6	Visual
138	8	L	141.7905	-8.6	-77.5	-3.5	Visual
171	8	R	168.9272	33.6	-22.3	13	Auditory
12	9	L	134.183	-6.1	-26	28.5	CinguloParietal
75	9	L	231.0316	-50	20.8	10.6	VentralAttn
80	9	L	558.2962	-29.1	20.5	-14	VentralAttn
81	9	L	114.4808	-36.6	1.4	6.4	CinguloOperc
82	9	L	96.9825	-37.3	8.9	-0.9	CinguloOperc
83	9	L	78.1451	-32.5	17.2	-7.8	Salience
84	9	L	420.8512	-28.8	23.7	8.4	CinguloOperc
85	9	L	119.4697	-44.3	33.2	-7.2	VentralAttn
86	9	L	110.6818	-45.4	28.8	0.8	VentralAttn
87	9	L	429.2031	-20.4	-64.6	51.4	DorsalAttn
88	9	L	259.5151	-25.8	-65	32.2	DorsalAttn
117	9	L	307.5771	-6.8	38.2	-9.4	Default
118	9	L	45.3309	-31.8	2.6	-16.8	None
126	9	L	141.899	-63.2	-28.7	-7.2	Default
127	9	L	776.4789	-53.1	-11.4	-16	Default
129	9	L	538.0861	-44.6	9	-37	None
130	9	L	375.565	-33.8	-33.2	-15.4	RetrosplenialTemporal
131	9	L	296.7072	-28.8	-58.8	-9.1	Visual
140	9	L	353.1761	-25.2	-97.2	-7.9	Visual
159	9	L	241.8987	-50.8	6.9	-20.1	None
163	9	R	422.4615	20.8	-48.2	66.1	SMhand
170	9	R	259.3776	59.7	-41	-10.9	FrontoParietal
195	9	R	123.7458	6.8	-8.1	50.9	SMhand
13	10	L	266.8921	-14.4	-57.8	18.4	RetrosplenialTemporal
23	10	L	271.578	-3.8	12.1	64.6	VentralAttn
27	10	L	293.0499	-8.4	14.6	33.8	CinguloOperc
28	10	L	67.6222	-9	25.3	27.7	CinguloOperc
29	10	L	104.9029	-10	33.9	21.5	Salience
30	10	L	49.1552	-10.7	-47.5	60.3	SMhand
36	10	L	349.3319	-5	-28.2	60.4	SMhand
39	10	L	141.7105	-41.5	-12.5	50.4	SMmouth
176	10	R	271.7806	19.6	-45.3	-4.4	Visual
192	10	R	117.9189	16.2	0.8	67.5	CinguloOperc
193	10	R	182.5813	11.9	-40.7	67	SMhand
194	10	R	63.6578	5.1	-17.1	51.6	SMhand
196	10	R	213.2576	8	-6.2	63.7	CinguloOperc
197	10	R	225.414	42.3	-11	47.3	SMmouth
198	10	R	153.6415	42.5	-2.3	47.2	CinguloOperc
199	10	R	125.3723	29.2	1.9	52.4	DorsalAttn
203	10	R	252.1197	29.9	-7.8	47.4	DorsalAttn
206	10	R	81.8931	17	-16.9	70.9	SMhand
207	10	R	144.0156	20.9	-6.4	65	SMhand
208	10	R	162.1634	22.6	5.6	57.6	DorsalAttn
211	10	R	139.5682	38.8	-42.6	40.4	DorsalAttn
212	10	R	813.603	53.9	-8.3	26.1	SMmouth
215	10	R	95.0339	39.2	-34.6	57.5	SMhand
217	10	R	208.7083	48.7	-26.1	52.2	SMhand
219	10	R	301.358	57.5	-40.3	34.7	CinguloOperc
220	10	R	658.6387	48.9	-53	28.6	Default
62	11	L	1211.1713	-48.1	-40	2.4	VentralAttn
63	11	L	400.9798	-57.7	-40.6	35.8	CinguloOperc
99	11	L	343.7314	-43.4	-67.6	9.7	Visual
100	11	L	1018.5765	-46.2	-57.7	-7.9	DorsalAttn
101	11	L	130.0901	-59.8	-4.1	8.8	CinguloOperc
102	11	L	84.3721	-52.2	-14.1	15.2	Auditory
139	11	L	230.3638	-41.2	-72.1	-5.9	Visual
144	11	L	205.0984	-22	-21.9	-17.4	None
148	11	L	193.79	-21.3	63.1	1.9	FrontoParietal
150	11	L	685.0619	-6.5	54.7	18.1	Default
151	11	L	150.8711	-15.7	64.7	13.7	Default
152	11	L	176.6896	-6	44.9	6.3	Default
119	12	L	111.1368	-34.7	35.6	-9.6	None
120	12	L	348.1822	-22.5	32.1	-13.6	None
132	12	L	201.042	-34.4	-63.9	-15.7	Visual
135	12	L	175.8343	-38.6	-13	-26.9	None
136	12	L	314.0602	-34.3	-43.8	-21.6	Visual
183	12	R	103.7473	8.4	34.7	22.6	Salience
252	12	R	362.1161	23	-66.4	51.8	DorsalAttn
253	12	R	265.5131	32.3	-63.6	33.8	DorsalAttn
255	12	R	161.0414	17.6	-78.3	34	Visual
298	12	R	938.133	26.9	-69.1	-6.6	Visual
299	12	R	568.8912	34.9	-44	-20	Visual
307	12	R	187.6045	13.8	-92.3	14.7	Visual
308	12	R	209.8972	10.5	-73.8	-1.5	Visual
309	12	R	142.2532	20.4	-87.3	-6.6	Visual
310	12	R	161.0441	5.1	-80.2	23.1	Visual
311	12	R	132.4753	14.6	-70.3	23.3	Visual
312	12	R	218.2529	19.5	-10.8	-24.9	None
313	12	R	109.9835	24.5	-36.2	-13.2	RetrosplenialTemporal
314	12	R	65.8617	30.4	-18.8	-19.4	None
315	12	R	200.1364	21	32.8	42.1	Default
316	12	R	111.1649	21.4	42.8	35.1	Default
320	12	R	96.1945	30.9	52.2	9.9	FrontoParietal
175	13	R	1935.3433	15.5	-74.1	9.4	Visual
178	13	R	94.8293	24.9	-35.9	-4.8	None
209	13	R	117.7734	29.5	-42.5	60.4	SMhand
210	13	R	42.8535	34.2	-40.6	51.6	SMhand
213	13	R	325.8075	39.6	-31.5	39.7	SMhand
221	13	R	126.8352	57.5	-45.3	9	VentralAttn
222	13	R	146.9686	60.9	-38.7	1.7	VentralAttn
223	13	R	1236.7323	54.9	-27	29.6	CinguloOperc
224	13	R	178.7904	36.4	-30.7	19.4	Auditory
225	13	R	259.4568	62.5	-25.6	-5.5	Default
226	13	R	134.841	57.1	-17	-2.6	VentralAttn
227	13	R	350.4678	53.8	-15.8	5.2	Auditory
228	13	R	82.9075	47.4	-39.6	13.2	VentralAttn
229	13	R	171.3249	45.5	-37.3	3.4	VentralAttn
230	13	R	116.8923	59.2	-38.6	14.6	Auditory
263	13	R	1229.8269	31.7	-85.7	2.4	Visual
272	13	R	168.7146	37.8	28.7	35.6	FrontoParietal
273	13	R	356.9694	41.8	29.1	21.6	FrontoParietal
274	13	R	288.886	50.1	3	3.9	CinguloOperc
283	13	R	296.9905	21.2	30.3	-15.2	None
290	13	R	711.4259	57.5	-7.4	-16.4	Default
177	14	R	248.7267	15.6	-59.6	-5	Visual
181	14	R	86.6935	6.7	5	55.9	CinguloOperc
267	14	R	156.0239	49	-54.5	8.8	Visual
268	14	R	130.8316	60.9	-2.2	10.7	Auditory
270	14	R	163.128	53	-22.7	39.1	SMhand
275	14	R	846.8954	46.6	7.8	19.3	DorsalAttn
276	14	R	58.8152	38.6	18.8	25.5	FrontoParietal
277	14	R	327.9747	28.4	57	-5.1	FrontoParietal
278	14	R	279.6353	4.8	65.1	-7.1	Default
279	14	R	422.7278	7.2	48.4	-10.1	Default
317	14	R	119.2545	24.4	50.8	24.3	CinguloOperc
318	14	R	300.2814	31.3	39.7	25.6	CinguloOperc
330	14	R	415.3981	55.8	2	-2	Auditory
179	15	R	92.6377	19.4	-29.9	-9.7	None
248	15	R	87.5638	33.7	22.6	3.7	CinguloOperc
249	15	R	317.1816	34	24.4	10	CinguloOperc
262	15	R	156.9758	33.5	-48.2	49.4	DorsalAttn
292	15	R	799.9802	45.2	13.6	-30.1	None
293	15	R	72.3148	31.2	-45.6	-5.8	Visual
295	15	R	196.8379	34.6	-23.9	-20.4	RetrosplenialTemporal
296	15	R	181.8441	20.1	-21.4	-21.5	None
180	16	R	697.6518	16.2	-33.1	43.2	CinguloOperc
185	16	R	494.779	8.6	4.2	40.1	CinguloOperc
186	16	R	85.9457	3	-19.6	37.9	Default
187	16	R	80.7702	8.8	10.8	45.9	CinguloOperc
188	16	R	175.5568	6	21.8	32.4	CinguloOperc
189	16	R	381.2393	10.3	-57.3	58.3	DorsalAttn
190	16	R	372.7294	16.5	-32.8	67.7	SMhand
319	16	R	254.779	23.5	59.1	4.9	FrontoParietal
321	16	R	285.4723	16	61	19.8	Default
322	16	R	494.1675	8.2	53.8	14	Default
323	16	R	118.0971	5.9	54.9	29.4	Default
324	16	R	201.5247	13.8	46.7	42.1	Default
325	16	R	251.6252	6.8	44.5	34.8	Default
326	16	R	83.9548	30.6	18.9	48.7	Default
327	16	R	384.2628	42.4	19.5	48.2	FrontoParietal
328	16	R	142.111	38.9	9.6	42.7	FrontoParietal
329	16	R	15.9589	39.7	-22.5	2.6	Auditory
331	16	R	101.3923	54.4	1.1	-12.9	Default
332	16	R	129.568	57.1	-6.3	-7.7	VentralAttn
333	16	R	66.6635	46.6	-21.5	-8.5	VentralAttn
182	17	R	259.7731	7	25.7	47.3	FrontoParietal
236	17	R	243.2837	36.8	37.8	13.1	DorsalAttn
247	17	R	109.4554	30.6	22.8	-4.7	Salience
250	17	R	93.8732	48.1	38.4	2.4	DorsalAttn
251	17	R	224.6477	26.8	-55	54.2	Visual
254	17	R	287.7833	15.6	-69.5	39.6	CinguloParietal
256	17	R	100.2299	7.7	-85.6	31.6	Visual
257	17	R	53.1597	7.4	-69.3	49.9	Default
258	17	R	196.9966	35.4	-77.1	21.1	Visual
259	17	R	709.9593	46.5	-67.3	36.2	Default
260	17	R	59.9758	41.5	-53.5	44	FrontoParietal
261	17	R	39.9006	35.7	-56.7	45.2	FrontoParietal
281	17	R	218.6388	35.1	37.3	-8.4	None
282	17	R	75.7862	25.4	8.9	-15.7	None
294	17	R	86.3581	34.6	-35.6	-12.3	RetrosplenialTemporal
231	18	R	186.7755	48.5	-26.5	-0.1	VentralAttn
232	18	R	98.1676	61.7	-24	1.3	Auditory
235	18	R	277.0127	39.7	1.2	-13.1	CinguloOperc
271	18	R	232.1352	47.3	2	37.6	DorsalAttn
233	19	R	238.2135	60	-25.2	10.2	Auditory
234	19	R	296.7274	38.8	-14.4	-5	CinguloOperc
237	19	R	121.2342	52.5	23.7	10.3	VentralAttn
238	19	R	206.3929	36.7	5.2	12.7	CinguloOperc
239	19	R	112.8737	38.4	-12.2	20	Auditory
240	19	R	306.7999	42.8	48.3	-5.1	FrontoParietal
241	19	R	92.8435	48.1	38.3	-9.2	VentralAttn
242	19	R	268.7343	45.2	30.7	-5.6	VentralAttn
243	19	R	272.1276	27.4	19.7	-14.9	VentralAttn
244	19	R	60.859	36.6	-10	12.4	Auditory
245	19	R	160.3669	39.6	10.4	-1.6	CinguloOperc
246	19	R	134.1318	36.5	5.7	6	CinguloOperc
264	20	R	434.2555	43.8	-67.2	2	Visual
265	20	R	732.0485	47.3	-52.4	-11.7	Visual
266	20	R	79.8507	57	-53.8	-1.1	DorsalAttn
269	20	R	158.6212	54.2	-13.6	16.9	Auditory
9	NA	L	95.001	-55.9	-47.7	-9.3	FrontoParietal
33	NA	L	60.4678	-6.6	-20.4	74.2	SMhand
115	NA	L	109.5577	-23.4	61	-6.8	None
121	NA	L	122.3215	-23.8	52.2	-12.8	None
122	NA	L	235.9842	-17.3	46.6	-17.9	None
123	NA	L	212.1556	-13.3	24	-16.4	None
124	NA	L	110.5932	-8.9	45.5	-20.8	None
125	NA	L	87.1769	-2.5	33.8	-26.2	None
128	NA	L	500.0096	-53.2	-13	-29.2	None
133	NA	L	155.4423	-55.1	-39.6	-16.2	None
134	NA	L	142.4904	-32	-3.9	-45.2	None
204	NA	R	69.6388	12.4	-28.3	69.6	SMhand
280	NA	R	237.0121	2.9	18.7	-23.2	None
284	NA	R	288.0256	21.6	51.1	-14.1	None
285	NA	R	38.5266	11.9	25.7	-24.8	None
286	NA	R	93.8852	13.5	20.3	-15.2	None
287	NA	R	288.3102	10.9	39.1	-19.7	None
288	NA	R	108.7804	2.2	39	-25.6	None
289	NA	R	76.9437	62.3	-26.4	-16	None
291	NA	R	160.0829	54.7	-7.8	-26.9	None
297	NA	R	96.6098	28	-0.4	-37.3	None
300	NA	R	162.123	36.8	7.7	-37.9	None
301	NA	R	282.8087	54.5	-9.6	-37	None
302	NA	R	71.2382	56.4	-27	-19.4	None
303	NA	R	183.4216	31.1	2.2	-46.1	None
304	NA	R	162.0045	39.5	-11.9	-29.7	None
305	NA	R	72.6422	31.6	-9.4	-35.5	None
306	NA	R	106.2751	43.4	-24.1	-20.8	None
